# Supplementary material for: Redox-Modified Nanostructured Electrochemical Surfaces for Continuous Glucose Monitoring in Complex Biological Fluids
Source: Nanomaterials (Basel). 2024 May 3;14(9):796. doi: 10.3390/nano14090796 (PMC11085330; doi:10.3390/nano14090796)
Supplement: Supplementary file 1 [file nanomaterials-14-00796-s001.zip]

Archive with 1 entries (1 files):
- nanomaterials-2974549-supplementary.pdf
